# Supplementary material for: Elevated circulating BACE2 captures chronic glycemic burden and enhances the clinical identification of type 2 diabetes
Source: iScience. 2026 May 22;29(6):115988. doi: 10.1016/j.isci.2026.115988 (PMC13217922; doi:10.1016/j.isci.2026.115988)
Supplement: Table S1. Detailed clinical, laboratory, and BACE2 characteristics of participants [file mmc2.xlsx]

## Sheet: Table S1
Table S1. Detailed clinical, laboratory, and BACE2 characteristics of participants
Participant ID	0h BACE2 (ng/mL)	2h BACE2 (ng/mL)	Gender	Age (y)	Height (m)	Weight (kg)	BMI (kg/m2)	WHR	SBP (mmHg)	DBP (mmHg)	TG (mmol/L)	TC (mmol/L)	HDL (mmol/L)	LDL (mmol/L)	FBG (mmol/L)	2h BG (mmol/L)	FIns (mU/L)	2h Ins (mU/L)	HOMA-IR	HOMA-β	HbA1c (%)
NGT1	0.2369	0.2594	Male	52	1.58	63.8	25.56	0.8	115	72	1	4.46	1.07	2.98	4.42	5.7	7.8	47.6	1.53227	169.565	5.1
NGT2	0.2144	0.4525	Male	57	1.58	58.5	23.43	0.83	115	76	2.42	4.23	0.89	2.6	4.3	4.12	3.17	22.18	0.605822	79.25	5.3
NGT3	2.1102	1.7957	Male	51	1.65	63.7	23.4	0.83	118	58	0.7	3.41	1.25	1.75	5.29	6.09	1.78	42.6	0.418498	19.8883	5.6
NGT4	0.1291	0.0371	Male	42	1.72	68.3	23.09	0.88	104	64	0.48	3.26	1.55	1.1	4.68	6.07	4.55	20.95	0.9464	77.1186	4.8
NGT5	0.0506	0.0461	Male	48	1.77	70.8	22.6	0.81	125	84	0.25	2	0.73	0.98	4.86	5.96	10.53	80.42	2.27448	154.853	4.9
NGT6	0.3357	0.5604	Male	51	1.75	71.2	23.25	0.82	120	70	0.47	3.09	0.99	1.73	5.23	7.53	7.78	67.47	1.80842	89.9422	5.7
NGT7	0.0057	0.0551	Male	58	1.69	67.3	23.56	0.91	100	79	2.65	4.7	1.14	3.09	5.24	4.2	8.3	16.97	1.93298	95.4023	5.3
NGT8	1.1533	0.4795	Male	59	1.62	67.3	25.64	0.97	100	79	2.65	4.7	1.14	3.09	4.85	6.85	4.63	22.23	0.998022	68.5926	4.9
NGT9	1.0455	0.1201	Male	53	1.67	65.5	23.49	0.86	104	71	1.06	3.82	1.18	2.15	5.17	6.06	6.25	48.88	1.43611	74.8503	4.8
NGT10	0.0281	0.0641	Male	57	1.7	64.2	22.21	0.74	110	82	2.09	4.4	1.46	2.39	4.75	6.25	4.3	48.7	0.907778	68.8	5.1
NGT11	0.0371	0.0236	Male	50	1.67	64.5	23.13	0.84	116	78	1.56	4.62	1.44	2.6	4.79	6.16	2.25	10.95	0.479	34.8837	4.4
NGT12	0.0707	0.0527	Male	50	1.74	77.8	25.7	1.01	90	60	0.73	4.87	1.86	2.49	4.66	5.24	2.32	21.52	0.480498	40	5.7
NGT13	0.699	0.799	Female	51	1.61	57.5	22.18	0.84	120	81	0.59	3.09	1.75	0.73	4.66	3.85	5.53	11.63	1.14532	95.3448	6
NGT14	0.027	0.0686	Male	56	1.65	66.9	24.57	0.89	100	62	1.56	4.62	1.44	2.6	5.25	5.86	5.72	35.7	1.33467	65.3714	6
NGT15	0.0401	0.1338	Female	59	1.61	57.8	22.3	0.86	120	86	0.92	4.18	1.47	2.16	4.67	4.67	3.7	43.52	0.767956	63.2479	5.4
NGT16	1.6033	1.4989	Female	59	1.56	58.9	24.2	0.78	112	84	0.7	3.93	1.2	2.35	5.04	7.16	4.82	43.18	1.07968	62.5974	4.5
NGT17	1.5946	1.512	Female	53	1.53	51.9	22.17	0.78	111	71	1.26	3.38	1.48	0.96	4.73	5.82	6.25	48.88	1.31389	101.626	5.4
NGT18	0.2208	0.0773	Female	48	1.58	59	23.63	0.82	120	80	0.51	3.53	1.15	2.07	5.29	5.97	10.08	67.65	2.36992	112.626	5.6
NGT19	0.0251	0.0556	Female	57	1.57	55.6	22.56	0.79	104	64	1.28	2.95	1.07	1.36	5.22	4.8	8.95	23.75	2.0764	104.07	5
NGT20	0.1618	0.1357	Female	59	1.63	68.5	25.78	0.87	123	79	0.7	3.93	1.2	2.35	5.24	4.6	11.55	49.88	2.68987	132.759	4.9
NGT21	0.8207	1.1468	Female	56	1.6	59.2	23.13	0.86	109	68	1.65	4.53	0.93	3.17	5.69	6.39	10.87	62.88	2.7489	99.2694	5.3
NGT22	1.7728	2.8727	Female	57	1.53	54	23.07	0.84	110	70	0.66	3.61	1.42	1.6	5.54	6.63	2.82	23.22	0.694347	27.6471	5.1
NGT23	0.2729	0.4599	Female	66	1.54	57.7	24.33	0.8	110	70	0.86	3.88	0.97	2.43	5.4	6.12	6.53	48.08	1.5672	68.7368	4.9
NGT24	0.2425	0.4164	Female	63	1.61	57.8	22.3	0.79	125	84	0.46	2.76	1.13	1.29	4.65	6.13	6.9	131	1.426	120	4.5
NGT25	0.5155	/	Male	46	1.69	69	24.16	0.88	110	79	1.06	4.14	1.27	2.29	3.89	5.83	4.87	32.72	0.841969	249.744	5.2
NGT26	0.4131	/	Female	53	1.59	58.6	23.18	0.9	106	80	0.35	2.99	1.29	1.28	3.85	4.55	8.72	23.58	1.49209	498.286	5
NGT27	1.1895	/	Female	56	1.6	56.8	22.19	0.85	98	68	1.56	3.68	0.96	2.29	4.11	7.56	9.72	10.1	1.77552	318.689	5.1
NGT28	3.3437	/	Female	44	1.53	61.3	26.19	0.88	110	72	1.03	4.37	1.15	2.71	4.64	7	7.9	39.2	1.62916	138.596	5.5
NGT29	2.1417	/	Male	53	1.65	65.2	23.95	0.82	106	78	0.65	3.64	1.14	2.17	3.6	6.56	4.1	23.62	0.656	820	5.1
NGT30	0.3801	/	Male	55	1.67	68.9	24.71	0.8	120	84	0.78	2.93	0.88	1.61	3.78	6.99	6.15	29.12	1.0332	439.286	5.4
NGT31	0.3741	/	Male	51	1.58	61.1	24.48	0.84	109	74	0.57	3.03	0.92	1.76	3.77	4.63	2.9	28.37	0.485911	214.815	5.3
NGT32	3.0986	/	Male	52	1.63	59.9	22.55	0.86	100	78	1.89	5.38	2.08	2.85	5	4.6	4.42	14.65	0.982222	58.9333	5
NGT33	0.5343	/	Male	51	1.65	68.2	25.05	0.89	119	86	0.56	2.91	0.96	1.62	5.2	5.25	8.07	26.1	1.86507	94.9412	5.2
NGT34	1.5996	/	Male	54	1.61	61.6	23.76	0.88	107	72	1.37	3.16	0.96	1.88	4.03	3.19	2.47	30.93	0.442404	93.2075	5.21
NGT35	0.6852	/	Female	57	1.56	61.3	25.19	0.92	120	70	0.92	3.45	1.22	1.75	4.91	6.21	7.97	39.25	1.73923	113.05	5.3
NGT36	1.6138	/	Female	60	1.58	65.5	26.24	0.87	112	76	0.55	2.58	0.97	1.23	4.43	4.43	7.82	71.72	1.53967	168.172	4.8
NGT37	0.1586	/	Female	62	1.59	56.1	22.19	0.87	119	67	1.52	4.27	0.99	2.65	4.67	3.72	7.72	30.4	1.60233	131.966	5
NGT38	0.1963	/	Female	57	1.5	53.5	23.78	0.91	98	72	1.77	4.05	1.03	2.53	4.71	6.17	5.87	22.2	1.22879	97.0248	5.1
NGT39	1.906	/	Male	49	1.66	67.6	24.53	0.87	110	70	2.98	4.04	0.95	2.25	4.55	5.4	4.9	13.48	0.990889	93.3333	5
NGT40	3.7538	/	Male	47	1.56	59.3	24.37	0.9	102	68	0.48	3.71	1.17	2.23	4.78	5.52	1.72	7.68	0.365404	26.875	5.3
NGT41	4.0743	/	Male	45	1.58	56.5	22.63	0.78	120	88	2.09	4.4	1.46	2.39	4.28	5.48	4.12	23.12	0.783716	105.641	5
NGT42	0.4966	/	Male	54	1.6	59.4	23.2	0.85	114	70	0.66	3.61	1.42	1.6	4.26	4.83	7.8	32.9	1.4768	205.263	5.1
NGT43	3.5323	/	Female	53	1.56	55.9	22.97	0.84	103	80	1.3	4.25	1.31	2.49	4.9	6.91	4.93	23.25	1.07364	70.4286	5.3
NGT44	0.201	/	Female	51	1.6	61	23.83	0.84	102	70	0.82	3.21	0.93	1.87	4.61	4.89	2.37	41.7	0.485587	42.7027	4.9
NGT45	0.4589	/	Male	51	1.66	65.1	23.62	0.79	98	77	0.64	3.2	1.01	1.64	4.03	7.17	5.68	44.07	1.01735	214.34	5
NGT46	3.4568	/	Male	40	1.68	63.8	22.6	0.91	115	72	1	4.46	1.07	2.98	4.27	4.89	10.32	31.75	1.95851	268.052	5
NGT47	0.498	/	Male	50	1.65	65.4	24.02	0.86	104	82	0.35	3.81	1.33	2.17	4.49	7.15	6.95	17.57	1.38691	140.404	5.6
NGT48	0.0625	/	Male	57	1.65	59.4	21.82	0.74	125	84	0.46	2.76	1.13	1.29	3.86	5.42	7.005	32.93	1.20175	389.167	5.2
NGT49	0.5822	/	Male	51	1.66	55.9	20.29	0.78	97	65	0.93	4.94	1.55	2.87	4.37	3.82	10	37.36	1.94222	229.885	5
NGT50	0.378	/	Male	63	1.63	61	22.96	0.86	102	66	0.7	3.93	1.2	2.35	4.52	5.45	5.94	52.48	1.19328	116.471	5.2
NGT51	0.74	/	Male	68	1.62	59	22.48	0.91	118	63	0.68	3.79	1.07	2.29	4.43	7.56	7.299	24.29	1.43709	156.968	5.4
NGT52	0.146	/	Male	40	1.68	63.8	22.6	0.9	116	88	0.94	3	1.06	1.48	5.3	4.57	7.56	35.56	1.7808	84	4.6
NGT53	0.2992	/	Male	53	1.7	65.4	22.63	0.94	120	80	0.66	3.61	1.42	1.6	4.03	6.98	21.809	279.36	3.90623	822.981	4.9
NGT54	0.7214	/	Male	66	1.59	63.8	25.24	0.66	120	70	0.75	3.14	1.29	1.31	3.93	5.06	5.936	38.1	1.03682	276.093	5
NGT55	0.4616	/	Male	44	1.69	58.5	20.48	0.88	108	84	0.79	4.1	1.71	1.83	4.2	5.52	6.23	23.62	1.16293	178	4.8
NGT56	0.3595	/	Male	65	1.63	63.7	23.98	0.84	120	80	5.62	4.38	0.93	2.9	4.37	4.66	7.01	57.01	1.3615	161.149	5.2
NGT57	0.5637	/	Male	63	1.65	68.3	25.09	0.78	100	50	1.15	4.21	1.5	2.34	4.68	7.33	8.31	20.59	1.72848	140.847	5.5
NGT58	0.5915	/	Male	60	1.61	65.2	25.15	0.8	108	70	0.58	3.38	1.17	1.79	4.5	4.28	9.697	37.73	1.9394	193.94	5.3
NGT59	0.0022	/	Male	63	1.66	68.9	25	0.82	120	85	1.15	3.17	1.39	1.11	4.86	5.39	7.027	26.92	1.51783	103.338	5.3
NGT60	0.3595	/	Female	56	1.58	61.1	24.48	0.89	126	90	1.18	6.26	1.01	4.88	4.38	4.84	6.242	34.75	1.21511	141.864	5.4
NGT61	1.1344	/	Male	63	1.59	59.9	23.69	0.87	114	70	0.64	3.13	0.75	2.2	3.91	5.07	8.174	91.15	1.42046	398.732	5
NGT62	0.7214	/	Female	54	1.7	68.2	23.6	0.79	100	80	0.86	4.6	1.63	2.47	4.59	6.25	7.19	110.23	1.46676	131.927	5.7
NGT63	1.4036	/	Female	65	1.55	61.6	25.64	0.88	114	70	1.18	6.26	1.01	4.88	4.41	5.62	7.142	19.47	1.39983	156.967	5
NGT64	0.9117	/	Female	38	1.56	61.3	25.19	0.97	120	78	2.56	6.78	1.17	4.87	4.38	7.93	7.674	59.63	1.49387	174.409	5.7
NGT65	1.1576	/	Female	52	1.56	58	23.83	0.86	102	79	0.41	3.36	1.15	1.78	3.71	6.31	6.224	32.43	1.02627	592.762	5.3
NGT66	0.5265	/	Female	69	1.55	56.1	23.35	0.84	110	80	2.24	3.4	0.82	2.11	4.69	4.56	5.703	22.94	1.18876	95.8487	5.5
NGT67	2.457	/	Female	60	1.59	65.1	25.75	0.82	100	80	0.89	5.69	1.62	3.57	4.41	4.76	6.417	22.54	1.25773	141.033	5.3
NGT68	0.262	/	Female	54	1.65	63.8	23.43	0.86	100	68	0.74	1.96	0.52	1.13	4.42	4.86	4.98	5.24	0.978293	108.261	5.3
NGT69	0.7586	/	Female	58	1.64	65.4	24.32	0.84	103	74	0.72	2.89	1.03	1.33	3.89	6.32	9.3	58.55	1.60787	476.923	5.4
NGT70	0.5497	/	Female	65	1.59	63.8	25.24	0.89	108	58	0.84	3.74	1.16	2.07	4.73	3.65	7.24	6.22	1.52201	117.724	5.2
NGT71	0.4709	/	Female	51	1.6	58.5	22.85	0.9	103	83	0.91	4.56	1.26	2.9	3.79	4.46	7.89	86.25	1.32903	544.138	5.4
NGT72	0.262	/	Male	52	1.69	63.7	22.3	0.88	104	82	0.74	1.96	0.52	1.13	4.97	4.45	9.89	46.13	2.18459	134.558	4.9
NGT73	0.1507	/	Male	56	1.63	68.3	25.71	0.86	98	72	0.49	4.68	1.78	2.07	4.14	5.35	4.48	24.21	0.82432	140	5
NGT74	0.0718	/	Female	58	1.58	60.5	24.23	0.87	112	78	1.18	6.26	1.01	4.88	4.63	4.62	14.32	46.37	2.94674	253.451	4.8
NGT75	0.518254	/	Male	41	1.76	73.9	23.99	0.712644	102	51	1.3	5.33	1.26	3.23	4.64	5.83	5.928	96.963	1.22249	104	5.1
NGT76	0.518254	/	Male	48	1.68	77	27.28	0.729412	123	74	1.82	3.83	1.09	1.75	4.15	4.55	5.23	41.85	0.964644	160.923	5.4
NGT77	0.96527	/	Male	45	1.7	65	22.5	0.802198	108	85	2.5	5.93	1.13	3.89	4.95	7.56	5.883	60.506	1.29426	81.1448	5.2
NGT78	1.21242	/	Male	50	1.72	74	25.01	0.764706	126	83	1.76	5.4	1.06	3.48	5.1	7	7.654	35.742	1.73491	95.675	5.4
NGT79	0.89827	/	Male	43	1.63	60	22.58	0.795455	168	100	1.24	5.14	1.24	3.07	4.87	6.56	4.856	41.57	1.05105	70.8905	5.3
NGT80	0.628546	/	Female	67	1.66	59	21.41	0.8	98	65	0.53	4.09	1.66	1.78	5.07	6.99	6.549	74.547	1.47571	83.4268	5.3
NGT81	0.918512	/	Male	39	1.78	79	24.93	0.94	141	93	3.6	4.69	0.97	2.17	6.18	4.63	7.924	70.632	2.17646	59.1343	5.5
NGT82	1.076	/	Female	45	1.65	81	29.75	0.94	118	87	2.13	5.39	0.91	3.54	5.38	4.6	6.095	8.791	1.45738	64.8404	5.4
NGT83	0.458833	/	Male	28	1.81	81	24.72	0.712766	127	77	0.72	4.85	1.66	2.42	4.87	5.25	8.94	56.96	1.93501	130.511	4.8
NGT84	0.921415	/	Male	51	1.69	68	23.81	0.789474	114	69	1.35	5.69	1.95	2.82	4.81	3.19	4.108	8.561	0.878199	62.7176	5.5
NGT85	0.576636	/	Male	48	1.74	74	24.44	0.91	122	74	4.04	6.34	0.91	3.61	4.96	6.21	7.834	23.555	1.72696	107.315	5.4
NGT86	0.81299	/	Female	55	1.64	64	23.8	0.87	130	73	0.71	4.67	1.78	2.04	4.86	4.43	6.92	43.03	1.49472	101.765	5.3
NGT87	0.754718	/	Male	58	1.71	59	20.18	0.84	141	70	0.82	6.44	1.65	3.63	5.21	3.72	6.493	6.082	1.50349	75.9415	5.5
NGT88	0.708404	/	Female	63	1.58	53	21.23	0.82	114	61	1.04	4.82	1.34	2.62	4.74	6.17	5.32	13.382	1.12075	85.8065	5.6
NGT89	1.00376	/	Male	57	1.7	71	24.57	0.712766	113	68	1.9	4.79	1.08	2.84	5.38	5.4	9.214	8.097	2.20317	98.0213	5.6
NGT90	0.743751	/	Male	44	1.81	80	24.42	0.789474	124	80	0.9	4.32	1.42	2.12	4.9	5.52	10.253	46.481	2.23288	146.471	5.3
NGT91	0.68201	/	Female	52	1.66	71	25.77	0.774194	133	72	1.27	4.93	1.53	2.41	5.24	5.48	4.977	38.007	1.15909	57.2069	5.5
NGT92	0.859478	/	Female	54	1.58	61	24.44	0.795455	122	72	5.23	8.72	1.2	6.01	4.79	4.83	6.658	19.742	1.41741	103.225	5.4
NGT93	0.724415	/	Female	51	1.73	63	21.05	0.84	94	60	0.97	4.5	1.31	2.55	4.52	6.91	9.196	139.275	1.84737	180.314	5.2
NGT94	1.14566	/	Female	54	1.69	63	22.06	0.863158	105	64	2	5.44	1.1	3.45	4.76	4.89	14.232	25.012	3.01086	225.905	5.3
NGT95	2.92405	/	Male	42	1.75	75	24.49	0.782609	117	72	1.92	3.86	0.87	2.25	4.61	7.17	7.401	26.447	1.51638	133.351	5.5
NGT96	0.506325	/	Male	52	1.64	63	23.42	0.78022	126	75	0.91	4.51	1.38	2.4	4.64	4.89	6.098	9.052	1.25754	106.982	5.3
NGT97	0.591954	/	Female	54	1.56	57	23.42	0.784091	130	81	0.55	4.87	1.44	2.59	4.87	7.15	4.917	105.064	1.06426	71.781	5.4
NGT98	0.706795	/	Female	69	1.6	58	22.66	0.81	131	86	2.09	6.31	1.68	2.3	4.98	4.89	6.098	9.052	1.34969	82.4054	5.4
NGT99	0.547182	/	Male	61	1.7	62	21.45	0.8	123	87	1.74	5.4	1.74	2.82	5.55	6.8	6.343	20.371	1.56461	61.8829	5.6
NGT100	0.884535	/	Female	49	1.56	57	23.42	0.666667	119	68	2.14	4.66	1.01	2.72	5.07	4.76	6.345	34.495	1.42974	80.828	5.2
NGT101	1.43387	/	Male	68	1.68	70	24.8	0.755814	138	96	0.76	4.57	1.45	2.36	4.55	5.43	9.11	63.11	1.84224	173.524	5.5
NGT102	0.729489	/	Female	72	1.5	47	20.89	0.795455	141	66	1.07	4.48	1.35	2.38	4.89	3.23	6.253	39.2	1.35899	89.9712	5.2
NGT103	0.739693	/	Female	69	1.5	58	25.78	0.793478	140	69	2.36	4.87	1.11	2.75	6.02	6.77	6.731	91.724	1.80092	53.4206	5.6
NGT104	0.662508	/	Male	53	1.69	69	24.16	0.843373	124	87	0.67	5.45	1.67	2.99	4.99	5.19	6.646	25.034	1.47394	89.2081	5.6
NGT105	0.638537	/	Male	50	1.72	85	28.73	0.722892	123	89	4.79	4.69	0.89	2.51	5.71	5.19	6.646	25.034	1.68661	60.1448	5.6
NGT106	0.976597	/	Female	57	1.52	63	27.27	0.734043	96	63	1.12	4.62	1.22	2.71	4.99	4.99	7.656	53.154	1.69793	102.765	5.4
NGT107	0.386201	/	Female	36	1.59	61	24.13	0.837209	122	79	1.04	5.68	1.64	3.11	5.91	4.49	7.175	22.333	1.88463	59.5436	5.1
NGT108	0.335	/	Female	55	1.62	87	33.15	0.894231	140	88	1.19	4.39	0.99	2.71	6.88	5.6	6.095	8.791	1.86372	36.0651	5.6
NGT109	0.633797	/	Male	57	1.68	75	26.57	0.93	124	87	3.43	5.02	0.85	3.19	4.57	4.08	5.973	5.951	1.21318	111.645	5.2
NGT110	1.04563	/	Female	62	1.69	71.6	25.07	0.769231	112	62	1.62	5.34	1.24	3.18	5.1	4.53	5.973	11.776	1.35388	74.6625	5.4
NGT111	0.729489	/	Female	50	1.67	64.5	23.13	0.87	129	77	2.92	5.1	1.34	2.91	4.93	6.25	8.94	56.96	1.95885	125.035	5.4
NGT112	0.898614	/	Male	53	1.74	87	28.74	0.93	122	80	1.13	4.41	0.92	2.57	5.56	4.58	8.37	18.41	2.06832	81.2621	5.5
NGT113	0.596531	/	Female	64	1.58	53	21.2	0.865979	132	76	1.04	5.38	1.33	3.14	5.31	5.33	9.308	116.238	2.19669	102.851	5.4
NGT114	1.02135	/	Male	56	1.69	74.8	26.19	0.768293	126	79	1.35	4.71	1.18	2.68	5.29	6.58	9.865	71.428	2.31937	110.223	5.5
NGT115	0.68201	/	Female	67	1.62	74.2	28.27	0.782178	137	83	1.9	5.73	0.9	3.89	6.03	4.25	7.117	18.952	1.90736	56.2609	5.6
NGT116	0.655269	/	Female	50	1.61	63	24.3	0.853933	120	73	1.49	5.94	1.29	3.83	5	5	6.699	59.66	1.48867	89.32	5.6
NGT117	0.789151	/	Female	34	1.57	56.5	22.92	0.730337	105	55	0.89	5.06	1.61	2.69	4.87	5.79	18.61	87.99	4.02803	271.679	5.3
NGT118	0.862244	/	Male	56	1.66	61.9	22.46	0.842697	100	73	1.38	4.44	1.51	2.08	5.06	5.8	4.556	32.907	1.02459	58.4103	5
NGT119	0.516919	/	Male	65	1.65	55	20.33	0.741573	98	64	0.71	3.7	1.22	2.05	4.53	6.98	21.809	279.365	4.39088	423.476	5.4
NGT120	0.679556	/	Female	62	1.52	56.8	24.58	0.717949	116	60	2.13	4.79	1	2.75	5.13	5.62	7.436	27.595	1.69541	91.2393	5.4
NGT121	0.66009	/	Male	39	1.67	65.5	23.49	0.77907	133	87	1.53	5.02	1.22	3	4.71	5.42	7.005	32.939	1.46638	115.785	5.4
NGT122	0.677107	/	Female	45	1.75	75	24.49	0.717949	145	93	1.87	5.78	1.32	3.61	5.37	3.82	10	37.363	2.38667	106.952	5.6
NGT123	0.560423	/	Male	62	1.66	81.7	29.65	0.833333	129	71	1.12	3.72	1.32	1.84	5.32	5.45	5.94	52.48	1.40448	65.2747	5.6
NGT124	0.506325	/	Female	60	1.62	55.4	21.11	0.776471	139	74	1.36	4.41	1.64	1.87	5.24	7.56	7.299	24.294	1.69986	83.8966	5.5
NGT125	0.645681	/	Female	61	1.72	63	21.3	0.851351	134	71	1.04	4.19	1.33	2.3	7.87	4.57	7.56	35.562	2.64432	34.5995	5.3
NGT126	0.662508	/	Female	64	1.69	77	27	0.808989	123	61	1.72	4.77	1.18	4.77	4.86	6.98	21.809	279.365	4.71074	320.721	5.3
NGT127	0.531939	/	Female	67	1.56	57	23.42	0.944444	143	81	1.3	4.78	2.09	1.87	5.22	5.06	5.936	38.109	1.37715	69.0233	5.1
NGT128	0.589672	/	Female	57	1.5	53	23.56	0.761364	148	82	1.34	6.73	1.35	4.29	5.37	5.52	6.23	23.62	1.48689	66.631	5.4
NGT129	0.686931	/	Male	49	1.7	67.5	23.36	0.761364	139	88	2.12	6.18	1.14	4.03	6.11	4.66	7.01	57.015	1.9036	53.7165	5.6
NGT130	0.59424	/	Female	50	1.59	65	25.71	0.860215	140	86	0.91	9.3	1.61	6.34	4.89	7.33	8.31	20.598	1.80604	119.568	5.6
NGT131	0.694346	/	Male	59	1.71	55	18.81	0.741176	92	58	1.12	4.6	1.43	2.41	3.91	4.28	9.697	37.732	1.68512	473.024	5
NGT132	0.834788	/	Female	70	1.66	73	26.49	0.835052	131	74	1.16	6.32	1.48	3.78	4.7	5.39	7.027	26.928	1.46786	117.117	5.6
NGT133	0.643295	/	Female	68	1.65	60	22.04	0.705882	91	62	1.04	5.33	1.38	3.19	4.85	4.84	6.242	34.753	1.3455	92.4741	5.6
NGT134	0.768128	/	Male	71	1.64	69	25.65	0.836957	126	82	1.2	3.71	1.17	1.83	4.92	5.07	8.174	91.151	1.78738	115.127	5.6
T2D1	5.4929	4.1227	Female	58	1.5	56.9	25.29	0.92	120	80	1.54	3.96	1.26	2	9.04	28.89	3.65	87.43	1.46649	13.1769	10.7
T2D2	3.085	1.5082	Male	70	1.74	77	25.43	0.88	116	72	2.41	4.78	1.23	3.12	9.89	21.6	7.93	22.98	3.48568	24.82	13.9
T2D3	3.1928	2.6538	Male	69	1.68	72.4	25.65	0.95	114	69	0.68	4.37	1.38	2.61	7.84	18.47	4.89	95.77	1.70389	22.5346	9
T2D4	5.3357	3.8532	Male	59	1.63	57.9	21.79	0.85	108	76	1.02	5.35	1.31	3.17	6.31	13.21	11.13	43.1	3.12135	79.2171	10.4
T2D5	1.2028	1.5217	Male	56	1.59	66.8	26.42	0.83	120	73	1.53	5.47	1.25	3.16	9.86	21.39	7.18	16.97	3.14644	22.5786	12.2
T2D6	2.6493	3.112	Female	60	1.58	60	24.03	0.92	120	70	2.28	4.67	1.22	3.55	8.83	16.56	9.05	36.2	3.55162	33.9587	7.5
T2D7	0.1201	0.3762	Male	61	1.68	76.3	27.03	0.93	120	80	3.48	4.47	1.02	2.43	4.86	13.85	4.19	23.75	0.90504	61.6176	11.9
T2D8	1.2791	0.6098	Male	57	1.76	74.7	24.12	0.8	110	80	0.73	3.76	1.07	2.13	7.07	18.58	9.65	33.5	3.03224	54.0616	8.9
T2D9	4.0239	2.1102	Female	63	1.61	60.7	23.42	0.82	105	65	4.04	4.79	1.03	2.37	7.95	26.37	6.57	113.77	2.3214	29.5281	11.6
T2D10	4.5405	2.4651	Female	69	1.5	56.7	25.2	0.99	90	60	0.46	3.81	1.75	1.54	5.78	10.49	6.74	56.17	1.73143	59.1228	6.3
T2D11	2.2674	2.1147	Female	36	1.6	59.8	23.36	0.88	110	70	1.32	5.34	1.27	2.09	11.48	23.48	4.47	65.68	2.28069	11.203	11.2
T2D12	2.3573	1.378	Male	44	1.66	81.6	29.61	0.88	130	82	1.77	4.81	1.07	3.15	11.236	23.59	4.96	19.79	2.47691	12.8232	12.3
T2D13	2.3932	1.7149	Male	58	1.65	73	26.81	0.88	100	60	2.75	4.45	1.05	2.44	8.47	16.14	14.58	70.88	5.48856	58.672	6.2
T2D14	0.0348	0.0281	Female	68	1.58	52.8	21.15	0.87	114	73	1.7	4.73	1.33	2.63	9.82	24.68	16.74	31.47	7.30608	52.9747	8
T2D15	0.2324	0.1291	Female	56	1.57	58.8	23.85	0.94	112	72	4.04	5.67	1.02	3.52	7.78	18.7	9.48	41.42	3.27797	44.2991	8.6
T2D16	0.3492	0.0842	Female	66	1.58	65.3	26.16	0.94	120	76	0.67	2.32	0.8	1.17	9.12	23.36	4.89	95.77	1.98208	17.4021	10.6
T2D17	2.4067	1.9664	Female	36	1.5	53.9	23.96	0.85	120	81	0.57	3.92	0.95	2.62	5.18	16.6	11.52	101.88	2.65216	137.143	7.1
T2D18	0.0281	0.0731	Male	68	1.73	77.3	25.83	0.99	102	80	2.77	4.79	1.5	2.19	8.19	20.05	9.33	57.13	3.39612	39.7868	7.6
T2D19	1.9485	0.6861	Female	68	1.61	70	27.01	1.16	120	75	1.06	3.52	1.14	1.97	5.03	12.74	5.43	38.5	1.21391	70.9804	6.9
T2D20	1.2859	0.7381	Female	55	1.57	58.1	23.57	0.86	109	83	0.89	4.87	1.22	3.25	9.76	22.49	18.37	94.7	7.9685	58.6901	9.5
T2D21	0.4512	0.4642	Male	68	1.75	62.1	20.28	0.87	120	81	1.72	3.97	1.25	2.14	6.38	11.63	8.23	41.32	2.33366	57.1528	6.7
T2D22	0.1574	0.1009	Female	59	1.58	70.1	28.08	0.92	103	75	0.96	6.32	1.69	3.1	19.52	25.69	26.9	50.15	23.3372	33.583	13.1
T2D23	0.2382	0.086	Female	69	1.62	56.3	21.45	0.98	118	75	0.82	3.81	1.26	2.01	8.22	14.81	10.9	72.15	3.98213	46.1864	6.9
T2D24	0.1183	0.399	Female	46	1.56	56.6	23.26	0.85	110	76	2.49	4.16	1.07	1.87	6.55	15.24	11.07	60.9	3.2226	72.5902	6.7
T2D25	5.0551	3.377	Female	40	1.7	63.9	22.11	0.9	110	66	1.33	3.58	1.85	2.43	6.02	18.35	6.98	25.6	1.86754	55.3968	8
T2D26	0.6816	1.1381	Female	73	1.55	63.9	26.6	0.84	124	80	3.52	2.83	0.64	0.93	7.81	18.92	12.57	49.05	4.36319	58.3295	6.5
T2D27	0.014	0.0966	Female	54	1.56	56	23.01	0.82	120	80	1.83	4.04	1.95	0.83	7.86	16.01	36.72	244.75	12.8275	168.44	7.2
T2D28	2.6771	2.1554	Male	50	1.56	56.3	23.13	1.14	140	100	1.06	3.52	1.14	1.97	5.59	13.99	7.03	47.62	1.74656	67.2727	8.4
T2D29	4.8681	3.3857	Male	57	1.55	57.5	23.93	1.07	120	69	2.77	4.68	1.78	1.33	9.76	21.89	3.68	33.87	1.5963	11.7572	12.4
T2D30	0.1295	0.5773	Female	51	1.59	72.6	28.72	0.98	112	79	0.49	5.31	1.48	3.22	7.24	15.23	7.65	33.47	2.4616	40.9091	8.1
T2D31	1.0511	0.6903	Female	63	1.54	58.2	24.54	0.9	120	76	3.52	5.1	0.92	2.1	11.85	23.99	5.08	47.28	2.67547	12.1677	10.4
T2D32	0.8946	0.1556	Female	59	1.64	70.5	26.21	0.99	100	70	0.64	3.71	1.43	1.75	6.58	14.28	16.7	145.5	4.88382	108.442	6.8
T2D33	3.1292	4.6247	Male	62	1.52	60.8	26.32	1.06	120	74	0.52	3.96	1.3	2.32	4.57	14.33	3.15	35.7	0.6398	58.8785	12.9
T2D34	0.0922	0.027	Female	66	1.58	52	20.83	1.2	118	88	1.07	3.75	0.98	1.68	6.34	16.28	3.27	40.48	0.921413	23.0282	6.4
T2D35	0.9772	1.4772	Female	69	1.58	66	26.44	0.99	120	75	1.06	3.52	1.14	1.97	8.89	18.5	23.38	87.22	9.2377	86.7532	7.6
T2D36	2.7075	2.0858	Male	35	1.65	72.3	26.56	0.82	110	70	2.34	3.21	2.1	1.9	9.33	18.4	2.01	38.23	0.83348	6.89537	7.1
T2D37	0.3425	0.0165	Female	49	1.6	58.5	22.85	0.86	114	82	1.06	3.52	1.14	1.97	6.36	15.38	12.88	154.38	3.64075	90.0699	6
T2D38	0.1488	0.1444	Male	51	1.65	75.5	27.73	0.89	104	64	0.37	2.66	1.72	0.93	5.13	21.89	2.58	50.67	0.58824	31.6564	14.6
T2D39	1.9187	/	Male	47	1.64	78	29	0.98	108	76	3.01	5.39	1.05	3.34	6.66	13.76	16.1	46.65	4.7656	101.899	6.8
T2D40	1.2876	/	Female	66	1.59	61.7	24.41	0.92	130	82	1.62	5.23	1.2	3.14	7.88	17.7	9.03	94.7	3.16251	41.2329	7.6
T2D41	2.7586	/	Female	45	1.6	60.9	23.79	0.89	130	80	2.1	6.87	4.23	0.75	8.44	13.08	10.5	38.23	3.93867	42.5101	6.7
T2D42	2.9767	/	Male	54	1.69	73.3	25.66	0.89	115	78	1.77	4.81	1.07	3.15	5.86	16.72	16.58	36.88	4.31817	140.508	11
T2D43	0.9117	/	Female	45	1.63	71	26.72	0.85	130	75	0.92	4.41	1.54	2.35	5.37	12.88	5.32	138.42	1.26971	56.8984	8.5
T2D44	2.0486	/	Female	49	1.58	60	24.03	0.93	114	70	1.23	6.18	1.65	3.79	7.5	15.56	10.47	82.55	3.49	52.35	7
T2D45	0.6147	/	Male	43	1.6	72.3	28.24	0.86	100	71	4.79	1.5	2.19	1.12	6.36	13.68	25.38	193.68	7.17408	177.483	7.4
T2D46	0.8931	/	Female	44	1.65	72	26.45	0.91	130	82	3.01	5.1	1.15	2.58	6.71	21.4	4.3	42.55	1.28236	26.7913	12.2
T2D47	3.4825	/	Female	68	1.58	63.2	25.32	0.93	118	78	1.67	5.13	0.78	0.81	8.36	20.05	21.15	79.1	7.8584	87.037	7.8
T2D48	1.7656	/	Male	40	1.61	78.2	30.17	1.13	108	88	1.75	4.21	1.23	2.36	6.19	16.88	4.52	52.32	1.2435	33.6059	11.8
T2D49	0.5637	/	Male	53	1.57	60.4	24.5	0.88	130	92	1.79	6.79	1.19	4.97	8.48	20.97	2.92	26.23	1.10052	11.7269	11.2
T2D50	2.1089	/	Female	66	1.63	66.5	25.03	1	132	96	1.32	4.77	1.2	3.19	11.23	21.49	3.53	19.83	1.76186	9.13325	11.2
T2D51	1.7377	/	Male	44	1.68	75.5	26.75	0.93	120	74	2.3	5.21	0.28	3.86	6.17	21.36	10.35	53.45	2.8382	77.5281	9.8
T2D52	1.3572	/	Male	65	1.6	66.3	25.9	0.95	116	70	0.41	3.54	1.53	1.46	6.97	15.75	10.9	24.7	3.37658	62.8242	14
T2D53	3.1113	/	Male	63	1.67	73.9	26.5	0.94	125	70	0.62	2.35	0.66	1.08	7.5	15.99	4.22	23.75	1.40667	21.1	7.5
T2D54	1.45	/	Female	60	1.6	62	24.22	0.96	115	72	0.86	4.04	1.4	2.27	17.75	21.64	15.77	148	12.4408	22.1333	13.3
T2D55	0.9859	/	Male	51	1.55	63.4	26.39	0.91	120	72	1.92	4.78	1.01	3.67	9.61	17.6	31	44.03	13.2404	101.473	8.1
T2D56	1.088	/	Male	53	1.58	64.8	25.96	0.97	120	75	0.59	2.84	1.08	1.34	7.76	13.22	6.65	159.73	2.29351	31.2207	7
T2D57	2.2342	/	Female	57	1.6	59.9	23.4	0.88	120	76	1.32	4.77	1.2	3.19	8.36	12.88	9	20.02	3.344	37.037	7.6
T2D58	0.5915	/	Male	52	1.77	70.7	22.57	1.06	102	78	1.01	3.86	1.05	2.59	14.18	19.84	4.1	46.42	2.58391	7.6779	11.8
T2D59	0.5265	/	Female	67	1.64	70.6	26.25	0.87	120	70	1.04	4.45	1.24	2.66	17.81	21.4	4.22	23.75	3.34036	5.89797	12.8
T2D60	2.4709	/	Female	63	1.58	49.6	19.87	0.83	115	72	4.79	1.5	2.19	1.12	9.23	24.85	13.5	32.52	5.538	47.1204	14.6
T2D61	1.8908	/	Male	56	1.68	76	26.93	0.81	138	80	4.1	4.27	1.23	1.91	6.58	16.32	10.14	80.55	2.96539	65.8442	11.7
T2D62	3.5707	/	Male	69	1.69	79.9	27.98	0.84	99	65	1.26	5.1	1.48	3.08	28.37	20.76	21.73	79.72	27.3991	17.4749	14.5
T2D63	1.0092	/	Male	54	1.61	70.9	27.35	0.84	116	72	1.37	4.41	1.56	2.71	13.75	20.09	15.18	32.43	9.27667	29.6195	10.6
T2D64	2.1322	/	Male	65	1.7	74	25.61	0.85	108	86	1.52	3.29	1.76	1.99	12.81	18.6	31.47	85.45	17.9169	67.6047	16
T2D65	2.044	/	Male	66	1.62	67	25.53	0.9	102	74	1.81	5.65	1.79	3.68	9.67	22.7	7.92	60.48	3.40384	25.6726	12.1
T2D66	0.74	/	Female	67	1.63	76	28.6	0.87	132	80	0.58	3.35	1.12	1.62	6.57	9.12	12.75	56.72	3.723	83.0619	6
T2D67	1.8584	/	Male	50	1.57	61.3	24.87	0.89	151	88	0.85	4.39	1.35	2.79	13.02	21.46	7.28	39.87	4.21269	15.2941	11.1
T2D68	2.457	/	Female	61	1.63	71.5	26.91	0.96	106	74	2.11	5.26	1.11	3.26	9.67	22.64	7.92	24.27	3.40384	25.6726	12.1
T2D69	1.7006	/	Male	46	1.7	75.1	25.99	0.85	115	87	1.77	4.77	1.32	3.45	7.34	21.46	10.87	78.57	3.54604	56.6146	7.5
T2D70	1.6542	/	Female	59	1.56	52.8	21.7	0.81	130	82	1.26	5.1	1.48	3.08	11.25	21.5	11.97	50.77	5.985	30.8903	9.7
T2D71	1.6959	/	Female	54	1.61	73.9	28.51	0.91	102	78	2.21	5.47	1.35	2.81	7.48	10.64	8.43	34.75	2.80251	42.3618	6.8
T2D72	1.4546	/	Male	35	1.68	81.8	28.98	1.1	124	81	2.37	6.1	0.57	2.75	13.2	18.01	9.78	57.27	5.7376	20.1649	13.4
T2D73	0.7539	/	Male	56	1.7	78.8	27.27	1.07	110	78	0.71	4.89	1.41	2.9	7.74	13.21	11.02	78.57	3.79088	51.9811	6.8
T2D74	1.1437	/	Male	62	1.6	70.2	27.42	0.91	102	83	1.06	5.03	1.21	3.28	9.2	20.46	11.02	39.58	4.50596	38.6667	9
T2D75	2.0022	/	Female	57	1.63	54.6	20.55	0.83	124	84	1.77	4.77	1.32	3.45	7.68	21.46	8.98	46.58	3.06517	42.9665	8.6
T2D76	5.051	/	Female	47	1.55	56.8	23.64	0.82	118	80	1.26	5.1	1.48	3.08	7.51	20.41	7.71	18.4	2.57343	38.4539	11.3
T2D77	2.7679	/	Male	58	1.59	68.5	27.1	0.94	119	79	1.1	3.57	0.8	2.28	6.55	12.2	12.85	261.35	3.74078	84.2623	7.3
T2D78	2.4709	/	Male	59	1.67	76.6	27.47	1.07	117	76	0.47	3.67	1.54	1.65	8.29	18.52	13.55	60.48	4.99242	56.5762	7.6
T2D79	1.1159	/	Male	61	1.73	73.5	24.56	0.87	100	69	0.63	4.67	1.19	3.21	7.75	21.17	4.05	16.7	1.395	19.0588	7.8
T2D80	1.4361	/	Male	67	1.64	67.8	25.21	0.97	115	76	0.64	3.51	1.18	1.65	6.82	16.8	14.88	27.25	4.51029	89.6386	6.4
T2D81	1.1484	/	Male	63	1.64	71	26.4	0.87	109	85	1.15	4.81	1.26	2.95	7.05	17.85	6.13	83.57	1.92073	34.5352	6.4
T2D82	1.1344	/	Male	54	1.57	63.2	25.64	0.92	105	73	0.85	4.39	1.35	2.79	8.12	14.33	13.82	51.38	4.98748	59.8268	6.6
T2D83	5.3991	/	Male	65	1.63	74.4	28	0.99	131	85	1.3	3.76	1.21	1.96	6.55	12.88	30.27	65.97	8.81193	198.492	7.5
T2D84	1.1344	/	Male	38	1.75	81.3	26.55	0.96	126	77	0.78	3.36	1.12	1.92	7.5	13.28	31.67	71.92	10.5567	158.35	8.6
T2D85	0.7586	/	Male	52	1.76	83.9	27.09	0.9	100	74	1.38	5.34	1.4	3.54	14.07	21.83	6.45	36.05	4.0334	12.2044	11.7
T2D86	1.4639	/	Female	69	1.68	77	27.28	0.99	128	75	1.29	4.48	1.02	3.17	6.07	18.99	6.85	69.22	1.84798	53.3074	7.9
T2D87	2.0486	/	Male	60	1.77	86	27.45	0.87	120	83	0.86	5.86	1.99	3.37	8.05	23.63	16.92	140.97	6.0536	74.3736	13
T2D88	2.1925	/	Male	54	1.65	71.2	26.15	0.91	111	77	0.89	4.29	1.43	2.17	6.55	19.58	35.43	67.87	10.3141	232.328	6.5
T2D89	5.2831	/	Male	58	1.72	75.8	25.62	1.08	113	74	0.6	4.6	1.31	2.68	6.22	13.33	11.45	55.38	3.16529	84.1912	6.5
T2D90	1.0416	/	Male	65	1.65	75.2	27.62	1.06	99	63	1.13	4.89	1.91	2.72	6.13	11.86	12.68	96.8	3.4546	96.4259	6.7
T2D91	0.724662	/	Male	71	/	/	21.27	0.87	117	77	1.25	5.11	1.24	3.51	7.12	10.78	12.98	170.6	4.10745	71.7127	6.6
T2D92	1.25371	/	Female	77	/	/	24.81	0.9	126	66	0.65	5.58	1.29	3.17	8.8	16.78	21.39	167.2	8.36587	80.717	6.5
T2D93	0.644326	/	Female	70	/	/	23.35	1.03	113	59	1.24	3.94	1.21	1.95	8.7	17.57	6.16	102.6	2.38187	23.6923	6.5
T2D94	1.03969	/	Male	41	/	/	29	0.98	135	91	3.98	4.84	1.01	2.32	8.17	19.49	5.58	34.82	2.02616	23.8972	6.9
T2D95	0.599864	/	Male	51	/	/	23.5	0.88	126	73	1.06	3.96	1.01	2.28	6.59	25.64	14.65	108.4	4.29082	94.822	6.7
T2D96	0.855331	/	Male	65	/	/	22.4	0.9	131	69	1.55	3.92	1.16	2.01	8.11	16.85	16.78	90.57	6.04826	72.7983	7.2
T2D97	0.846815	/	Male	43	/	/	25.6	0.91	114	75	2.01	5.13	1.76	2.92	8.28	15.51	20.54	126.1	7.55872	85.9414	7.5
T2D98	0.886761	/	Male	45	/	/	26.9	0.95	130	93	9.2	5.4	0.66	2.16	8.9	11.59	25.51	109	10.0906	94.4815	6.9
T2D99	0.974113	/	Male	58	/	/	29.1	0.92	141	82	1.99	4.57	1.01	2.63	10.21	23.91	15.45	304	7.01087	46.0507	8
T2D100	0.692241	/	Male	69	/	/	21.96	0.85	149	80	1.34	4.97	1.86	2.08	12	18.12	19.73	147.5	10.5227	46.4235	9.2
T2D101	0.503255	/	Male	57	/	/	26.3	0.92	141	86	1.96	6.06	0.91	4.21	8.75	21.9	7.73	26.75	3.00611	29.4476	9.5
T2D102	0.878157	/	Female	44	/	/	29	0.89	164	95	2.2	5.6	1.23	3.26	5.2	25.42	18.88	138.7	4.36338	222.118	7.2
T2D103	1.03668	/	Male	59	/	/	27.4	1.01	132	80	1.37	2.98	0.93	1.37	13.7	20.72	12.9	214.1	7.85467	25.2941	11.7
T2D104	0.292007	/	Female	54	/	/	25.9	0.98	130	62	2.44	4.98	1.21	3.11	5.39	17.44	5.79	173.9	1.38703	61.2698	7.5
T2D105	0.548539	/	Female	53	/	/	24.7	0.94	141	83	1.86	4.39	0.87	2.52	4.97	10.3	11.2	568.2	2.47396	152.381	8.1
T2D106	1.07905	/	Male	49	/	/	25.82	0.87	103	83	2.1	5.08	2.1	3.23	8.93	24.62	17.78	198.2	7.05668	65.488	7.9
T2D107	0.579206	/	Female	44	/	/	26.77	0.81	109	69	2.4	4.43	1	2.37	10.61	27.58	6.49	93.14	3.0604	18.256	8.4
T2D108	1.03969	/	Female	53	/	/	25.19	0.99	128	81	1.8	4.86	0.99	2.87	6.92	17.66	8.13	145.4	2.50043	47.5439	6.7
T2D109	1.38688	/	Female	65	/	/	23.41	1.02	131	79	1.11	2.94	1.22	1.01	6.38	16.25	8.99	66.78	2.54916	62.4306	8.4
T2D110	0.681519	/	Female	49	/	/	27.16	1.05	100	70	2.39	6.08	1.09	3.84	8.61	26.86	5.88	41.71	2.25008	23.0137	6.8
T2D111	0.843982	/	Male	51	/	/	28.94	0.916667	120	80	2.95	5.98	1.21	3.71	7.17	15.64	15.27	60.55	4.86604	83.2153	7.5
T2D112	0.657549	/	Male	51	/	/	27.48	0.794118	132	76	3.81	4.01	0.79	1.79	8.04	16.91	10.02	68.82	3.58048	44.141	6.9
T2D113	0.628546	/	Male	57	/	/	26.39	0.762887	142	87	1.85	4.03	1.19	2.08	7.07	25.09	25.13	73.45	7.8964	140.784	9
T2D114	0.697618	/	Male	54	/	/	23.9	0.852273	114	67	0.88	4.43	1.05	2.58	8.71	25.23	73.7	69.85	28.5301	282.917	9.3
T2D115	0.79901	/	Female	55	/	/	23.1	0.833333	130	70	2.17	5.61	0.96	3.77	8.24	29.64	19.03	150.8	6.96921	80.2954	7.5
T2D116	0.947656	/	Male	50	/	/	24.96	0.95	131	90	2.51	4.51	0.77	2.51	14.32	20.91	6.564	66.181	4.17762	12.1331	11.7
T2D117	0.749229	/	Male	42	/	/	24.13	0.770833	100	70	2.57	5.51	0.95	3.52	8.8	12.31	25.13	73.45	9.82862	94.8302	10.2
T2D118	1.00972	/	Female	38	/	/	27.11	0.795455	130	80	1.32	3.87	1.13	1.97	4.62	13.56	9.46	149	1.94245	168.929	7.5
T2D119	1.21875	/	Female	51	/	/	29.31	0.930435	166	88	1.63	3.96	1.35	1.9	8.42	26.77	10.46	149	3.91436	42.5203	6.9
T2D120	0.751972	/	Female	62	/	/	25.1	0.821053	120	70	1.99	7.48	1.23	4.88	9.65	27.02	16.08	141.3	6.89653	52.2927	7.6
T2D121	0.708404	/	Male	50	/	/	21.45	0.987179	120	78	1.65	4.04	0.97	2.48	6.5	19.49	9.31	78.15	2.68956	62.0667	6.8
T2D122	0.689556	/	Male	50	/	/	25.41	0.879121	121	87	1.91	4.7	0.83	2.07	12.39	21.2	13.4	169.9	7.37893	30.1462	11.8
T2D123	0.776779	/	Male	61	/	/	21	0.9	149	97	1.01	3.77	0.7	2.33	9.4	25.58	19.59	115.3	8.18427	66.4068	12.4
T2D124	0.866723	/	Female	35	/	/	22.9	0.880435	131	72	3.92	4.89	0.86	2.65	9.12	28.45	17.89	127.1	7.25141	63.6655	9.3
T2D125	0.793436	/	Male	49	/	/	21.78	0.877193	144	88	1.89	4.51	1.35	2.71	4.67	11.47	19.79	43.22	4.10752	338.291	7.2
T2D126	1.23778	/	Male	57	/	/	21.56	0.868932	152	89	1.61	5.3	0.6	1.89	7.46	27.62	3.65	97.74	1.21018	18.4343	8.5
T2D127	0.652252	/	Female	51	/	/	26.09	0.942308	120	70	1	2.56	0.97	1.05	7.97	20.61	16.08	141.3	5.69589	71.9463	7.9
T2D128	0.238645	/	Female	58	/	/	23.05	0.810811	120	80	1.37	5.65	1.27	3.49	6.87	15.35	5.85	26.7	1.7862	34.7181	6.7
T2D129	2.90301	/	Female	44	/	/	23.01	0.854167	158	86	5.67	7.1	0.89	4.41	14.1	28.19	11.31	103.3	7.0876	21.3396	7.4
T2D130	1.25691	/	Female	57	/	/	21.08	0.91	141	76	0.86	5.18	1.09	3.13	10.9	25.54	8.05	40.57	3.89978	21.7568	11.5
T2D131	2.98183	/	Female	61	/	/	20.7	0.863158	130	96	2.74	5.4	0.98	2.94	30	30.12	12.07	86.06	16.0933	9.10943	8.7
T2D132	1.3968	/	Female	56	/	/	24.1	0.87234	120	78	1.98	3.38	0.87	1.81	7.38	15.12	11.83	72.87	3.88024	60.9794	6.9
T2D133	1.00674	/	Male	43	/	/	25.45	0.916667	120	80	4.39	6.01	1.31	3.79	8.36	19.49	14.07	87.06	5.22779	57.9012	6.9
T2D134	0.488352	/	Female	29	/	/	33.87	1.1	143	84	1.59	5.07	1.27	3	9.5	26.31	25.13	73.45	10.6104	83.7667	7.2
T2D135	0.495792	/	Female	71	/	/	26.1	0.980198	130	70	0.99	4.7	1.42	2.53	8.55	26.09	6.74	61.54	2.5612	26.6931	8
T2D136	0.55108	/	Female	56	/	/	21.3	0.846939	130	70	1.18	6.59	1.4	4.07	8.9	18.65	6.89	14.41	2.72538	25.5185	8.1
T2D137	0.631169	/	Male	62	/	/	29.43	0.9	110	68	2.1	5.65	1.08	3.55	19.43	20.03	5.76	123.7	4.97408	7.23164	13.3
T2D138	0.681519	/	Female	44	/	/	26.3	0.836735	110	69	1.09	3.77	0.97	2.13	7.72	18.19	7.44	66.75	2.55275	35.2607	10.5
T2D139	1.03969	/	Female	45	/	/	23.5	0.777778	120	78	1.3	5.32	1.34	3.08	7.2	15.1	9.9	86.53	3.168	53.5135	8.1
T2D140	0.804594	/	Female	55	/	/	28.8	0.89	120	81	2.1	5.11	0.98	2.71	6	14.1	19.24	133.4	5.13067	153.92	6.9
T2D141	1.45681	/	Female	33	/	/	27.4	0.82	132	63	0.9	3.83	1.32	1.64	6.3	24.79	21.42	215.2	5.9976	153	7.5
T2D142	0.835498	/	Female	46	/	/	28.56	0.872093	109	74	3.68	5.94	1.21	3.07	6.8	17.84	2.94	48.32	0.888533	17.8182	9
T2D143	0.625925	/	Female	44	/	/	23.41	0.755556	130	70	4.68	6.2	1.21	3.54	7.81	26.61	9.35	74.1	3.24549	43.3875	6.9
T2D144	0.815794	/	Male	57	/	/	25.87	0.901961	123	71	3.08	5.94	1.04	3.17	6.44	19.14	6.8	62.2	1.94631	46.2585	7.5
T2D145	0.641689	/	Male	70	/	/	25.7	0.92	127	82	1.32	3.9	1.02	2.21	8.17	20.06	13.07	139.2	4.74586	55.9743	7
T2D146	0.654899	/	Female	66	/	/	22.89	0.9	137	77	2.79	3.87	0.95	1.71	8	21.84	4.35	65.07	1.54667	19.3333	7.5
T2D147	0.921415	/	Male	50	/	/	26.6	1.03	115	75	2.69	5.32	0.7	3.43	6.35	17.86	8.13	145.4	2.29447	57.0526	8.1
T2D148	1.16534	/	Male	67	/	/	27.97	0.93	131	76	6.92	4.84	0.6	1.78	6.53	15.15	10.15	116	2.94576	66.9967	11.4
T2D149	1.18724	/	Female	69	/	/	28.43	0.674157	120	76	1.65	5.7	1.51	3.17	6.35	15.05	21.26	162.6	6.00004	149.193	7.3
T2D150	0.901153	/	Male	53	/	/	24.8	0.831579	153	91	2.56	6.24	1.04	3.92	12.79	26.91	8.42	114.1	4.7863	18.127	10.4
T2D151	0.774012	/	Female	51	/	/	27.1	0.932692	128	70	3.16	6.09	1.57	4.12	7	15.17	16.12	79.4	5.01511	92.1143	6.8
T2D152	1.15599	/	Male	57	/	/	23.4	0.707865	130	80	1.39	5.93	1.3	3.78	10.19	25.05	19.35	74.1	8.7634	57.8475	8.8
T2D153	1.13737	/	Male	67	/	/	20.42	0.818182	130	80	2.65	4.55	1.04	2.21	6.18	11.4	5.3	23.7	1.45573	39.5522	8
T2D154	1.53476	/	Female	56	/	/	23.13	0.863636	126	75	1.23	4.5	1.73	1.95	14.88	24.9	34.23	358.7	22.6374	60.1582	7.3
T2D155	0.678845	/	Male	62	/	/	24.87	0.795455	130	80	3.13	5.42	0.93	3.48	9.08	25.17	17.75	113.3	7.16311	63.6201	7.3
T2D156	1.09125	/	Female	44	/	/	25.85	0.81	117	84	1.1	3.95	0.95	2.38	7.5	15.84	14.17	159.2	4.72333	70.85	10.6
T2D157	0.81299	/	Male	55	/	/	26.7	1	119	60	1.39	4.76	0.75	3.05	18.25	25.74	39.39	195.1	31.9497	53.4102	8.2
T2D158	0.81299	/	Male	62	/	/	21.6	0.93	145	74	0.83	3.28	1.28	1.35	8	16.74	10.44	283.3	3.712	46.4	9.7
T2D159	1.26651	/	Female	48	/	/	25.8	0.88	114	67	3	7.23	1.06	4.27	11.7	26.92	16.82	204.5	8.7464	41.0244	10.8
T2D160	1.08514	/	Female	42	/	/	27.98	0.792683	119	64	2.17	4.04	1.07	2.3	9.47	28.74	14.17	159.2	5.964	47.4707	9.3
T2D161	0.730103	/	Female	44	/	/	25.43	0.833333	130	70	3.21	3.95	1.03	1.92	8.31	17.29	24.59	278.5	9.08191	102.245	7.3
NGT, normal glucose tolerance; T2D, type 2 diabetes; BMI, Body Mass Index; WHR, Waist-to-Hip Ratio; SBP, Systolic Blood Pressure; DBP, Diastolic Blood Pressure; FIns, Fasting Insulin; 2h-Ins, 2-hour Insulin; FBG, Fasting Blood Glucose; 2h-BG, 2-hour Blood Glucose; HOMA-IR, Homeostatic Model Assessment of Insulin Resistance; HbA1c, Glycated Hemoglobin; TG, Triglycerides; TC, Total Cholesterol; HDL…
